# Supplementary material for: Selective Inhibition of Deamidated Triosephosphate Isomerase by Disulfiram, Curcumin, and Sodium Dichloroacetate: Synergistic Therapeutic Strategies for T-Cell Acute Lymphoblastic Leukemia in Jurkat Cells
Source: Biomolecules. 2024 Oct 13;14(10):1295. doi: 10.3390/biom14101295 (PMC11506356; doi:10.3390/biom14101295)
Supplement: Supplementary file 1 [file biomolecules-14-01295-s001.zip]

Archive with 1 entries (1 files):
- biomolecules-3202107-supplementary.pdf
